# Supplementary material for: Anti-Kasha Behavior of 3-Hydroxyflavone and Its Derivatives
Source: Int J Mol Sci. 2021 Oct 14;22(20):11103. doi: 10.3390/ijms222011103 (PMC8540728; doi:10.3390/ijms222011103)
Supplement: Supplementary file 1 [file ijms-22-11103-s001.zip]

Archive with 1 entries (1 files):
- ijms-1357282-supplementary.pdf
